# Supplementary material for: Targeting Periostin Expression Makes Pancreatic Cancer Spheroids More Vulnerable to Natural Killer Cells
Source: Biomedicines. 2023 Jan 19;11(2):270. doi: 10.3390/biomedicines11020270 (PMC9952976; doi:10.3390/biomedicines11020270)
Supplement: Supplementary file 1 [file biomedicines-11-00270-s001.zip]

Archive with 1 entries (1 files):
- biomedicines-2060890-supplementary.pdf
